# Supplementary material for: Reproducibility and Robustness of a Liver Microphysiological System PhysioMimix LC12 under Varying Culture Conditions and Cell Type Combinations
Source: Bioengineering (Basel). 2023 Oct 14;10(10):1195. doi: 10.3390/bioengineering10101195 (PMC10603899; doi:10.3390/bioengineering10101195)
Supplement: Supplementary file 1 [file bioengineering-10-01195-s001.zip]

Archive with 1 entries (1 files):
- bioengineering-2609352-supplementary.pdf
